# Supplementary material for: Trends in Transmission of Drug Resistance and Prevalence of Non-B Subtypes in Patients with Acute or Recent HIV-1 Infection in Barcelona in the Last 16 Years (1997-2012)
Source: PLoS One. 2015 Jun 3;10(6):e0125837. doi: 10.1371/journal.pone.0125837 (PMC4454638; doi:10.1371/journal.pone.0125837)
Supplement: S1 File — (XLS) [file pone.0125837.s001.xls]

## Sheet: Dataset_supp info_PLOS ONE_PHI TDR Barcelona
tipoGT	ResistWHO	Excluidos	CasExclos	MutProt	IPs	NRTIs	NNRTIs	MultiResist	p	MutTI	ti	grupogt	sexe	edad	Procedencia	sexo_n	inmigrantez	subtype_noBz	Subtype_HCP_RT	Subtype_HCP_PR	historia	CD4cat	cd4_basa	cd8_basa	CVCat	EdatCat	riesgo	d_hastgt	cd4_cd8	cd4_bs_p	cvbsl	sudores	sintom	sexo	s_gastro	familiesz	rash_cut	wtreal	ulceras	ulceras1	tipogtz	tto	tr_wt	tipotra2	Politotal	time2	time1	tarv_int	tarv_fec
1	3	1	1	9		9	2		no se secuenc	9	no	1	1	23.4548	1	1	0	0	B	B	70557614	2	381	1060	2	1	2	27	0.36	18	350500	1	1	Varón	1	0	0	1	0	0	1	3TC;AZT;IND;	1	2	0	219.857	309.429	31	1998-09-25
2	2	1	1	9		9	2		no se secuenc	9	L211K L214F	1	2	19.4301	99	2	99	0	B	B	70256144	1	91	936	2	1	1	75	0.0972222	7	180400		0	Mujer		0		1			2	3TC;D4T;IND;	2	3	1	31.5714	31.5714	115	1999-04-26
		1	1	9		9	2			9					1		0	0			4419905															0					1
1	3	0	0	3	99	99	99	297	no	3	no	3	1	47	1	1	0	1	B	D	588695	3	759	1441	2	3	2	15	0.53	28.9	500000	1	1	Varón	0	0	1	2	1	0	1	FTC, TFV, LOP/RIT.	1		0				2007-09-05
1	3	0	0	3	99	99	99	297	NO	3	NO	3	1	57	1		0	1	C	C	4333931	3	608	471	1	4	4	28	1.29	40	79076	0	1	Varón	0	0	1	1	1	0	1	TVD+Kaletra	1						2008-08-01
1	3	0	0	3	99	99	99	297	no	3	no	3	1	46	1	1	0	1	K	B	327241	1	269	353	2	3	2	0	0.76	29	500001	0	1	Varón	1	0	0	2	1	0	1	3TC;TEN;EFV,LOP,rit	1	3	0	1	35		2007-03-14
1	3	0	0	3	99	99	99	297	no	3	no	3	1	33	57	1	1	1	C	B	4076889	3	512	1356	2	2	2	72	0.4	20	427700	0	0	Varón	0	0	0	2	0	0	1		1		0
1	3	0	0	3	99	99	99	297	no	3	no	3	1	31	99	1	99	0	B	B	4272633	1	207	814	2	2	2	54	0.25	14.3	122900	0	0	Varón	0	0	0	2	0	0	1	FTC, TEN, LOP/RIT	1		0				2006-10-25
1	3	0	0	3	99	99	99	297	no	3	no	2	1	41.7616	99	1	99	0	B	B	70114911	3	709	795	1	3	2	61	0.88172	41	16000	1	1	Varón	0	0	1	2	0	0	1		1	1	0	11.7143	11.7143
1	3	0	0	3	99	99	99	297	no	3	no	2	2	33.7644	53	2	1	0	B	B	650234	3	2351	1660	1	2	3	92	1.4	49	170	1	1	Mujer	0	0	1	2	1	1	1	3TC;D4T;IND;RIT	1	3	0	136.429	136.429	92	2001-10-22
1	3	0	0	3	99	99	99	297	no	3	no	3	1	25	57	1	1	0	B	B	4133313	3	752	732	1	1	2	21	1.03	38.5	1100	0	1	Varón	0	0	0	2	0	0	1		1		0
1	3	0	0	3	99	99	99	297	no	3	no	3	1	38	57	1	1	0	B	B	4200667	3	559	3096	2	2	2	1	0.18	13.3	411900	1	1	Varón	0	0	0	2	0	0	1		1		0
1	3	0	0	3	99	99	99	297	no	3	no	3	1	35	57	1	1	0	B	B	4168012	2	467	901	2	2	2	112	0.52	28	500000	0	1	Varón	1	0	0	2	0	0	1		1		0				2007-11-06
1	3	0	0	3	99	99	99	297	no	3	no	3	1	30	57	1	1	0	B	B	721348	2	499	976	1	1	2	33	0.51	23.3	86100	0	1	Varón	0	0	0	2	0	0	1		1	1	0				2006-06-26
1	3	0	0	3	99	99	99	297	no	3	no	2	1	26	57	1	1	0	B	B	4119411	3	1068	904	1	1	2	143	1.18	39	49000	0	1	Varón	0	0	0	2	0	0	1		1	1	0	36.1429	36.1429
1	3	0	0	3	99	99	99	297	no	3	no	2	1	30	57	1	1	0	B	B	4063273	1	250	1163	1	1	2	34	0.21	13.6	24300	0	1	Varón	0	0	1	2	0	0	1		1		0
1	3	0	0	3	99	99	99	297	no	3	no	2	1	30.4658	53	1	1	0	B	B	520123	1	331	869	1	2	2	93	0.377737	20.7	95300		0	Varón		0		2			1		1	1	0	39.7143	39.7143
1	3	0	0	3	99	99	99	297	NO	3	NO	3	1	28	59		1	0	B	B	4419023	1	313	1423	2	1	2	13	0.21	13.6	181800	0	1	Varón	0	0	0	2	1	0	1		1
1	3	0	0	3	99	99	99	297	NO	3	NO	3	1	31	57		1	0	B	B	4384598	1	147	200	2	2	2	7	0.7	30	500000	1	1	Varón	1	0	0	2	0	0	1		1
1	3	0	0	3	99	99	99	297	no	3	no	2	2	30.4795	1	2	0	0	B	B	70720254	3	730	730	2	2	1	30	1	21	1000000	1	1	Mujer	0	0	0	2	1	0	1	3TC;D4T;IND;RIT	1	2	0	151.143	170.286	32	2001-03-29
1	3	0	0	3	99	99	99	297	no	3	no	3	1	37	1	1	0	0	B	B	70649380	1	250	501	1	2	2	31	0.5	23.2	50706	0	1	Varón	0	0	1	2	0	0	1	FTC, TEN, LOP/RIT	1		0				2008-01-14
1	3	0	0	3	99	99	99	297	no	3	no	3	1	43	1	1	0	0	B	B	4377216	3	559	1080	2	3	2	63	0.52	29	306600	1	1	Varón	1	0	1	2	1	0	1	FTC, TFV, LOP/RIT.	1		0				2007-12-17
1	3	0	0	3	99	99	99	297	no	3	no	3	1	36	1	1	0	0	B	B	107261	3	503	740	1	2	2	73	0.68	33	56232	1	1	Varón	0	0	1	2	1	0	1		1	1	0
1	3	0	0	3	99	99	99	297	no	3	no	3	1	48	1	1	0	0	B	B	4290160	3	827	1121	1	3	2	0	0.73	31.2	46984	1	1	Varón	1	0	1	2	0	0	1	FTC, TEN, LOP/RIT	1		0				2007-07-16
1	3	0	0	3	99	99	99	297	no	3	no	3	1	34	1	1	0	0	B	B	70572609	3	621	1014	2	2	2	44	0.61	30	500001	0	1	Varón	1	0	0	2	0	0	1		1		0
1	3	0	0	3	99	99	99	297	NO	3	NO	3	1	21	1	1	0	0	B	B	4278582	1	198	180	2	1	2	7	1.1	32.7	8833206	0	1	Varón	1	0	0	2	0	0	1		1		0
1	3	0	0	3	99	99	99	297	NO	3	NO	3	1	34	1	1	0	0	B	B	4144614	3	543	1254	1	2	2	96	0.53	26	64500	1	1	Varón	0	0	0	2	0	0	1		1		0
1	3	0	0	3	99	99	99	297	no	3	no	3	1	29	1	1	0	0	B	B	4248322	3	610	1186	1	1	2	117	0.51	18.1	20047	1	1	Varón	1	0	1	2	1	0	1	FTC, TEN, LOP/RIT	1		0				2006-06-19
1	3	0	0	3	99	99	99	297	no	3	no	2	1	36	1	1	0	0	B	B	4038114	2	457	1185	2	2	2	132	0.38	21.7	127000	0	0	Varón	0	0	0	2	0	0	1		1	1	0	32.8571	52.8571
1	3	0	0	3	99	99	99	297	no	3	no	2	1	22.0164	1	1	0	0	B	B	698052	1	224	2464	2	1	2	65	0.0853816	6.6	750000	0	1	Varón	1	0	0	2	0	0	1	3TC;ABT;D4T;	1	2	0	99.5714	99.5714	49	2002-06-03
1	3	0	0	3	99	99	99	297	no	3	no	2	1	24.4329	1	1	0	0	B	B	622395	3	685	1346	1	1	2	81	0.509434	27	30400	1	1	Varón	1	0	0	2	0	0	1	3TC;D4T;IND;	1	2	0	152.429	152.429	141	2001-10-09
1	3	0	0	3	99	99	99	297	no	3	no	1	1	35.0438	1	1	0	0	B	B	70367416	3	679	504	1	2	2	82	1.37255	35	33407	0	1	Varón	1	0	1	2	0	0	1	3TC;D4T;IND;	1	3	0	220.857	220.857	52	2000-06-09
1	3	0	0	3	99	99	99	297	no	3	no	1	1	36.6164	1	1	0	0	B	B	70025911	2	378	1666	2	2	2	46	0.228571	16	110700	0	1	Varón	0	0	0	2	0	0	1	3TC;D4T;IND;	1	3	0	277.571	277.571	46	1999-02-22
1	3	0	0	3	99	99	99	297	NO	3	NO	3	1	37	1		0	0	B	B	4462605	1	35	230	2	2	3	13	0.15	6.6	500000	0	1	Varón	0	0	1	2	0	0	1	TVD+Kaletra	1						2009-02-09
1	3	0	0	3	99	99	99	297	NO	3	NO	3	1	31	1		0	0	B	B	4387002	2	492	2063	2	2	3	226	0.24	16	251000	0	1	Varón	0	0	0	2	0	0	1		1
1	3	0	0	3	99	99	99	297	NO	3	NO	3	1	34	1		0	0	B	B	4435644	1	253	2678	2	2	2	14	0.09	7	1000000	1	1	Varón	1	0	1	1	1	0	1	TVD+Kaletra	1						2008-08-18
1	3	0	0	3	99	99	99	297	NO	3	NO	3	1	20	1		0	0	B	B	4409911	2	387	775	1	1	2	97	0.49	25	14806	0	1	Varón	0	0	0	2	0	0	1		1
1	3	0	0	3	99	99	99	297	NO	3	NO	3	1	28	1		0	0	B	B	4406758	3	525	210	1	1	2	12	2.5	49	48353	0	1	Varón	0	0	0	2	0	0	1	TVD+Kaletra	1						2008-04-21
1	3	0	0	3	99	99	99	297	no	3	no	3	1	30	1		0	0	B	B	70147857					1	3	7						Varón		0		2			1		1		0
1	3	0	0	3	99	99	99	297	no	3	no	3	1	43	53		1	0			4308311					3	2	1008					0	Varón		0		2			1	TDF+3TC+Kaletra+T20	1						2004-05-31
3	2	0	0	2	99	99	99	297	L10I M36I V82I	3	no	2	2	23	53	2	1	1	G	G	371411	3	688	3269	2	1	3	42	0.21	16	1000000	1	1	Mujer	1	0	0	1	1	0	2	3TC;ABT;TEN	1	2	1	60.5714	60.5714	45	2004-04-19
2	2	0	0	2	99	99	99	297	L10I	3	no	3	1	28	1	1	0	1	B	D	4314066	2	391	1334	2	1	2	18	0.29	16.9	910000	1	1	Varón	1	0	0	1	1	0	2		1		1
2	2	0	0	2	99	99	99	297	M36I	3	no	2	1	38.4959	1	1	0	1	B	B	728353	1	222	479	2	2	1	43	0.452555	18.6	1000000	0	1	Varón	1	0	0	1	0	0	2		1	1	1	76.1429	76.1429
2	2	0	0	2	99	99	99	297	K20I M36I A71V I93L	3	no	3	2	62	57	2	1	1	AG	AG	65852	3	762	679	1	4	3	28	1.12	36.7	66824	1	1	Mujer	1	0	1	1	1	0	2	FTC, TEN, LOP/RIT	1		1				2006-04-03
2	2	0	0	2	99	99	99	297	L10V M36I L63P	3	no	2	1	35	1	1	0	1	A	A	4023918	3	513	1681	1	2	2	98	0.3	18	38600	0	1	Varón	0	0	0	1	0	0	2		1	1	1	41.5714	41.5714
2	2	0	0	2	99	99	99	297	L63P	3	no	2	1	28.463	99	1	99	0	B	B	717828	3	590	1900	1	1	2	179	0.30303	20	12000		0	Varón		0		1			2		1	1	1	119.143	119.143
2	2	0	0	2	99	99	99	297	L63P	3	no	2	1	38.6685	99	1	99	0	B	B	707626	3	876	730	1	2	3	138	1.2	36	48800	1	1	Varón	0	0	0	1	0	0	2		1	1	1	116	116
2	2	0	0	2	99	99	99	297	L63P	3	no	1	1	59.6082	99	1	99	0	B	B	70571171	1	288	2340	2	4	2	31	0.122324	8	1000000	1	1	Varón	1	0	1	1	1	0	2	3TC;D4T;IND;	1	2	1	199.714	199.714	45	2000-09-28
2	2	0	0	2	99	99	99	297	M36I L63P	3	no	2	2	36.9041	56	2	1	0	B	B	659521	3	902	2030	2	2	3	117	0.444444	24	217000	0	1	Mujer	1	0	0	1	0	0	2		1	1	1	134.714	137.857
2	2	0	0	2	99	99	99	297	L10I	3	ni	3	1	42	57	1	1	0	B	B	4278617	1	271	760	1	3	2	64	0.36	14.8	543	1	1	Varón	0	0	1	1	1	0	2	FTC, TEN, LOP/RIT	1		1				2006-10-30
2	2	0	0	2	99	99	99	297	L63P I93L	3	no	3	1	40	53	1	1	0	B	B	4201558	3	750	2550	2	2	2	51	0.29	19.9	500000	1	1	Varón	1	0	0	1	0	0	2		1		1				2007-10-22
2	2	0	0	2	99	99	99	297	V77I	3	no	3	1	29	54	1	1	0	B	B	4067982	2	496	720	1	1	2	57	0.67	30.8	4459	1	1	Varón	0	0	1	1	0	0	2	FTC, TEN, LOP/RIT	1		1				2006-04-03
2	2	0	0	2	99	99	99	297	L63P V77I I93L	3	no	3	1	31	57	1	1	0	B	B	4091728	3	572	1404	1	2	2	67	0.41	22	40000	0	1	Varón	0	0	0	1	0	0	2		1		1
2	2	0	0	2	99	99	99	297	V77I I93L	3	no	2	1	32	57	1	1	0	B	B	4066852	2	486	557	2	2	2	169	0.87	34	214000	0	1	Varón	1	0	0	1	0	0	2		1	1	1	81.4286	81.4286
2	2	0	0	2	99	99	99	297	L63P	3	no	2	1	26.5699	54	1	1	0	B	B	756972	2	476	1290	2	1	2	35	0.368421	21	755000	1	1	Varón	1	0	1	1	0	0	2	3TC;EFA;TEN;	1	2	1	76	76	49	2003-03-24
2	2	0	0	2	99	99	99	297	L63P	3	no	2	1	26.7534	57	1	1	0	B	B	726809	1	291	653	1	1	2	112	0.650463	28.1	35500	0	1	Varón	0	0	1	1	0	1	2	3TC;ABT;TEN	1	2	1	106	106	119	2002-11-11
2	2	0	0	2	99	99	99	297	L63P V77I	3	no	2	1	24.0466	57	1	1	0	B	B	713460	1	309	1092	2	1	2	133	0.288079	17.4	375000	0	1	Varón	0	0	0	1	1	0	2		1	1	1	38.8571	116.286
2	2	0	0	2	99	99	99	297	K20R L63P	3	no	2	1	29.9753	57	1	1	0	B	B	617588	3	599	532	1	1	2	284	1.125	27	9100	1	1	Varón	0	0	1	1	1	0	2	3TC;D4T;IND;	1	3	1	165.714	165.714	103	2001-08-02
1	2	0	0	2	99	99	99	297	L63P	3	no	3	1	41	53	1	1	0	B	B	4209324	2	391	1618	2	3	2	4	0.24	15	1000000	1	1	Varón	0	0	0	2	0	0	1	3TC, ABT,AZT	1		1				2005-12-28
2	2	0	0	2	99	99	99	297	L10I A71T V77I I93L	3		2	2	51	1	2	0	0	B	B	70621327	3	680	1506	2	4	3	65	0.45	27.7	158000	0	1	Mujer	0	0	0	1	0	0	2		1	1	1				2005-05-03
2	2	0	0	2	99	99	99	297	K20R M36I L63P I93L	3	no	2	2	22.3726	1	2	0	0	B	B	630270	3	871	1402	1	1	3	141	0.621622	23	890	1	1	Mujer	1	0	1	1	1	1	2		1	1	1	75.7143	170.714
2	2	0	0	2	99	99	99	297	Q58E	3	no	3	1	34	1	1	0	0	B	B	4328855	2	382	9741	2	2	2	0	0.04	14.7	10000000	0	1	Varón	0	0	0	1	0	0	2	FTC, TEN, LOP/RIT	1		1				2007-07-16
2	2	0	0	2	99	99	99	297	M46V	3	no	3	1	41	1	1	0	0	B	B	4269515	3	509	522	2	3	2	31	0.97	38	500000	1	1	Varón	0	0	0	1	0	0	2	FTC, TEN, LOP/RIT	1		0				2006-10-09
2	2	0	0	2	99	99	99	297	M36I L63P A71V V77I I93L	3	no	3	1	33	1	1	0	0	B	B	4005993	2	487	2275	2	2	2	1	0.21	15.1	151542	1	1	Varón	1	0	1	1	0	0	2	3TC,TEN, LOP, rit	1	3	1			5	2006-09-04
2	2	0	0	2	99	99	99	297	L10V L63P	3	no	3	1	40	1	1	0	0	B	B	625313	3	793	892	2	2	2	46	0.89	32.2	776000	1	1	Varón	0	0	1	1	0	0	2	3TC,ABT,TEN	1		1			270	2005-10-03
2	2	0	0	2	99	99	99	297	A71V V77I I93L	3	no	3	1	37	1	1	0	0	B	B	4189380	2	481	929	2	2	3	75	0.53	28.7	659000	1	1	Varón	1	0	1	1	1	0	2	3TC, TEN, LOP/RIT	1		1				2005-10-03
2	2	0	0	2	99	99	99	297	K20R M36I I93L	3	no	3	1	27	1	1	0	0	B	B	70737775	3	1086	1918	2	1	2	43	0.56	30	280000	1	1	Varón	0	0	1	1	0	0	2	3TC, TEN, LOP/RIT	1		1				2005-10-10
2	2	0	0	2	99	99	99	297	L63P	3	no	3	1	33	1	1	0	0	B	B	4182401	3	581	1062	2	2	2	19	0.55	23	270000	0	1	Varón	0	0	0	1	0	0	2	3TC,ABT,TEN	1		1			270	2005-08-24
2	2	0	0	2	99	99	99	297	L63T V77I	3	no	3	1	36	1	1	0	0	B	B	70694672	3	615	615	1	2	2	99	1	35.6	5040	0	0	Varón	0	0	0	1	0	0	2		1		1
2	2	0	0	2	99	99	99	297	L63P	3	no	3	1	46	1	1	0	0	B	B	535112	3	684	760	2	3	2	55	0.9	36	1000000	0	1	Varón	0	0	0	1	0	0	2	3TC;ABT;TEN	1	2	1	13.8571	13.8571	55	2005-04-25
2	2	0	0	2	99	99	99	297	L63P I93L	3	no	2	1	39	1	1	0	0	B	B	70315566	3	597	669	2	2	2	166	0.89	33	196000	1	1	Varón	0	0	0	1	0	0	2		1	1	1	33.7143	33.7143
2	2	0	0	2	99	99	99	297	M36I L63P	3	no	2	1	29	1	1	0	0	B	B	749567	3	544	1632	2	1	2	28	0.33	19	134000	1	1	Varón	1	0	0	1	1	0	2	3TC;ABT;TEN	1	2	1	27.5714	27.5714	37	2004-12-20
2	2	0	0	2	99	99	99	297	L63P V77I I93L	3	no	2	1	29	1	1	0	0	B	B	4064657	3	849	1499	1	1	2	105	0.56	29.8	12700	0	1	Varón	0	0	0	1	0	0	2	3TC;ABT;TEN	1	2	1	25.7143	25.7143	104	2004-03-30
2	2	0	0	2	99	99	99	297	K20R M36I L63P A71V I93L	3	no	2	1	27.0959	1	1	0	0	B	B	4036235	3	728	1064	2	1	2	44	0.684211	26	247000	0	1	Varón	0	0	0	1	0	0	2	3TC;ABT;TEN	1	2	1	45.2857	45.2857	47	2003-10-23
2	2	0	0	2	99	99	99	297	L63P V77I I93L	3	no	2	1	40.4356	1	1	0	0	B	B	4034730	3	638	1595	2	3	2	80	0.4	22	1000000	0	1	Varón	0	0	1	1	0	0	2	3TC;ABT;TEN	1		1	18.2857	18.2857	87	2003-10-20
2	2	0	0	2	99	99	99	297	K20I M36I	3	no	2	1	48	1	1	0	0	B	B	70672175	3	536	2642	2	3	1	115	0.2	14.3	148000	0	0	Varón	0	0	0	1	0	0	2		1		1
2	2	0	0	2	99	99	99	297	L63P	3	no	2	1	40	1	1	0	0	B	B	70699676	3	567	623	1	2	1	61	0.91	30.3	60700	0	0	Varón	0	0	0	1	0	0	2	3TC,AZT,EFA	1		1				2003-04-09
2	2	0	0	2	99	99	99	297	M36I L63P	3	no	2	1	34.9397	1	1	0	0	B	B	712916	2	361	816	2	2	2	46	0.442308	23	101000	0	1	Varón	0	0	1	1	1	0	2	DDI;TEN;ABT;	1	2	1	106.286	106.286	48	2002-08-02
2	2	0	0	2	99	99	99	297	L63P V77I	3	no	2	1	38.4658	1	1	0	0	B	B	571634	3	803	1435	1	2	2	68	0.572597	28	100000	0	1	Varón	1	0	0	1	0	0	2	3TC;ABT;TEN	1	2	1	114.714	114.714	68	2002-07-22
2	2	0	0	2	99	99	99	297	L10I M36I	3	no	2	1	35.1068	1	1	0	0	B	B	665808	2	471	1451	2	2	2	38	0.305085	18	1000000	1	1	Varón	0	0	0	1	0	0	2	3TC;D4T;IND;RIT	1	2	1	128.857	128.857	38	2002-02-25
2	2	0	0	2	99	99	99	297	L63P A71V V77I I93L	3	no	2	1	30.3096	1	1	0	0	B	B	658291	2	439	878	1	2	2	93	0.5	26	11300		0	Varón		0		1			2	3TC;ABT;D4T;	1	2	1	147.286	147.286	91	2001-12-10
2	2	0	0	2	99	99	99	297	L63P	3	no	2	1	33.4356	1	1	0	0	B	B	70548050	3	717	1012	2	2	2	62	0.690722	33.5	104000	1	1	Varón	0	0	0	1	0	0	2		1	1	1	152.857	152.857
2	2	0	0	2	99	99	99	297	V77I	3	no	1	1	25.5781	1	1	0	0	B	B	585335	2	359	1077	2	1	2	148	0.337539	21.4	367000		0	Varón		0		1			2	3TC;AZT;EFA;	1	2	1	180.429	180.429	170	2001-05-15
2	2	0	0	2	99	99	99	297	M36I	3	no	1	1	26.1562	1	1	0	0	B	B	70769708	3	622	3848	2	1	1	10	0.161765	11	1000000	0	1	Varón	0	0	1	1	0	0	2	3TC;D4T;IND;	1	3	1	18.1429	18.1429	43	1999-12-17
2	2	0	0	2	99	99	99	297	D60E L63S	3	no	1	1	21.4137	1	1	0	0	B	B	398113	3	546	2402	2	1	2	136	0.228311	15	126200		0	Varón		0		1			2		1	1	1	52.5714	52.5714
1	2	0	0	2	99	99	99	297	L63P V77I I93L	3	no	3	1	33	1	1	0	0	B	B	70467500	3	524	387	2	2	1	49	1.35	45.8	1000001	0	0	Varón	0	0	0	2	0	0	1		1		1
2	2	0	0	2	99	99	99	297	A71T	3	no	3	1	39	1		0	0	B	B	724069	2	468	2613	2	2	2	68	0.18	11.5	500000	0	0	Varón	0	0	0	1	0	0	2	Kivexa+raltegravir	1						2008-12-01
2	2	0	0	2	99	99	99	297	L10I	3	no	3	1	35	1		0	0	B	B	546727	2	448	1568	2	2	2	0	0.28	17	400000	1	1	Varón	1	0	1	2	1	1	2	TVD+Kaletra	1						2008-04-30
2	2	0	0	2	99	99	99	297	L63P	2	G333E	3	1	33	57	1	1	0	B	B	4263630	1	142	532	1	2	2	27	0.26	15	77177	1	1	Varón	0	0	0	1	0	0	2	EFV, FTC, TEN	2		1				2006-11-06
2	2	0	0	2	99	99	99	297	L63P V77I	2	G333E	2	1	31.6192	53	1	1	0	B	B	624756	3	576	846	2	2	2	64	0.685225	32	700000	1	1	Varón	0	0	1	1	0	0	2		2	1	1	43	43
2	2	0	0	2	99	99	99	297	L10I M36I I93L	2	G333E	2	1	37.5945	59	1	1	0	B	B	665783	1	273	702	1	2	2	46	0.388889	14	66200	0	1	Varón	0	0	0	1	0	0	2	3TC;D4T;IND;RIT	2	2	1	139.286	139.286	54	2002-01-17
2	2	0	0	2	99	99	99	297	V77I	2	K101Q	3	2	45	1	2	0	0	B	B	4011999	3	738	1829	2	3	3	89	0.4	23	143000	0	1	Mujer	0	0	1	1	0	0	2	3TC;ATA;TEN	2	2	1	21.2857	21.2857	107	2005-04-18
2	2	0	0	2	99	99	99	297	L63P	2	L214F	1	2	22.3205	1	2	0	0	B	B	349572	2	423	719	2	1	1	73	0.588235	30	414000		0	Mujer		0		1			2	3TC;D4T;IND;	2	3	1	281.857	281.857	104	1997-07-28
3	2	0	0	2	99	99	99	297	L63P	2	V108I L211K L214F	1	1	36.0137	1	1	0	0	B	B	70604218	1	248	648	2	2	2	29	0.361702	17	113100	0	1	Varón	1	0	0	1	0	0	2	3TC;D4T;IND;	2	2	1	357.429	357.429	34	1997-10-27
2	2	0	0	2	99	99	99	297	L10I	2	V118I G333E	3	1	37	1	1	0	0	B	B	4200095	3	612	1430	2	2	2	7	0.43	27.3	500001	0	1	Varón	0	0	0	1	1	0	2		2		1
2	2	0	0	2	99	99	99	297	L63P	2	G333E	3	1	27	1	1	0	0	B	B	4212418	3	678	2714	1	1	2	44	0.25	17.8	2791	1	1	Varón	0	0	1	1	0	0	2		2		1
2	2	0	0	2	99	99	99	297	L63P V77I I93L	2	G333E	3	1	26	1	1	0	0	B	B	4203740	2	358	670	2	1	2	17	0.53	23	397000	0	1	Varón	0	0	0	1	0	0	2		2		1
2	2	0	0	2	99	99	99	297	L63P A71T V77I	2	L211K	2	1	37.9808	1	1	0	0	B	B	70501289	3	1026	1140	1	2	2	162	0.9	36	3740		0	Varón		0		1			2		2	1	1	91.4286	143.714
2	2	0	0	2	99	99	99	297	V77I	2	V179D	2	1	23.0493	1	1	0	0	B	B	660867	3	867	374	1	1	2	150	2.31818	51	753		0	Varón		0		1			2		2	1	1	153.429	153.429
2	2	0	0	2	99	99	99	297	L63P V77I	2	L211K L214F	1	1	26.3205	1	1	0	0	B	B	70745457	2	364	715	2	1	1	23	0.509091	28	1000000	1	1	Varón	0	0	0	1	0	0	2		2	1	1	21.4286	21.4286
2	2	0	0	2	99	99	99	297	L63P	2	L214F	1	1	29.1863	1	1	0	0	B	B	70752521	3	547	996	1	1	2	96	0.55	22	7218	0	1	Varón	0	0	1	1	0	0	2	3TC;D4T;IND;	2	3	1	267.286	267.286	102	1999-09-22
2	2	0	0	2	99	99	99	297	K20M K20R L63P V77I	2	L211K L214F	1	1	29.9068	1	1	0	0	B	B	70648875	2	462	518	1	1	2	56	0.891892	33	23497	1	1	Varón	0	0	0	1	0	0	2	3TC;AZT;IND;	2	3	1	268.143	268.143	66	1999-08-15
2	2	0	0	2	99	99	99	297	M36I	2	L211K L214F	1	1	28.4603	1	1	0	0	B	B	416689	3	530		1	1	2	172		24	3900	0	1	Varón	0	0	1	1	0	0	2		2	1	1	78.7143	78.7143
2	2	0	0	2	99	99	99	297	L63P V77I	2	L211K L214F	1	1	24.2082	1	1	0	0	B	B	70534856	2	379	1161	2	1	1	131	0.326531	16	228300		0	Varón		0		1			2		2	1	1	21.7143	21.7143
2	2	0	0	2	99	99	99	297	L63P	2	L211K L214F	1	1	24.8384	1	1	0	0	B	B	70560627	1	78	179	2	1	2	22	0.435897	17	995900	1	1	Varón	0	0	1	1	0	0	2	3TC;D4T;IND;	2	3	1	317.286	317.286	36	1998-04-20
2	2	0	0	2	99	99	99	297	L63P A71T A71V	2	L214F	1	1	35.3151	1	1	0	0	B	B	70676714	3	1710	988	1	2	1	43	1.73077	45	7083	1	1	Varón	1	0	0	1	0	0	2	3TC;D4T;IND;	2	3	1	363.571	363.571	91	1997-11-10
2	2	0	0	2	99	99	99	297	A71T A71V	2	L211K L214F	1	1	35.4356	1	1	0	0	B	B	70660273	1	204	1067	2	2	2	58	0.191176	13	890300	1	1	Varón	1	0	1	1	0	0	2	3TC;AZT;IND;	2	2	1	383.429	383.429	58	1997-05-22
2	2	0	0	2	99	99	99	297	L63P A71T A71V	2	L214F	1	1	33.7671	1	1	0	0	B	B	173952	2	369	686	2	2	2	50	0.538462	28	1000000	1	1	Varón	0	0	1	1	1	0	2	3TC;D4T;IND;	2	2	1	383.143	383.143	33	1997-04-29
2	2	0	0	2	99	99	99	297	L63P	2	L214F	1	1	46.7616	1	1	0	0	B	B	329226	1	223	1246	1	3	3	263	0.179104	12	3215	0	1	Varón	0	0	0	1	0	0	2	3TC;AZT;IND;	2	3	1	415.857	415.857	179	1997-02-05
2	2	0	0	3	99	99	99	297	no	2	E44D	1	1	21.337	99	1	99	0	B	B	70767847	3	668	612	1	1	2	146	1.09091	36	5400	1	1	Varón	0	0	0	1	1	0	2		2	1	0	52.7143	52.7143
2	2	0	0	3	99	99	99	297	no	2	S68G	2	2	25.1699	53	2	1	0	B	B	520169	3	607	1037	1	1	3	44	0.585366	24	29200	0	1	Mujer	0	0	1	1	0	0	2	3TC;ABT;D4T;	2	2	1	110.857	110.857	44	2002-05-23
2	2	0	0	3	99	99	99	297	NO	2	G333E	3	1	30	57	1	1	0	B	B	4365582	3	684	2242	2	1	2	17	0.3	18	290000	1	1	Varón	0	0	0	1	0	0	2		2		1
2	2	0	0	3	99	99	99	297	no	2	V118I	3	1	40	57	1	1	0	B	B	4357856	3	504	1062	1	2	2	56	0.47	28	21907	0	1	Varón	0	0	0	1	1	0	2	FTC, TEN, LOP/RIT	2		1				2007-10-01
2	2	0	0	3	99	99	99	297	no	2	L211K L214F	1	1	31.8301	57	1	1	0	B	B	70462002	1	255	377	1	2	2	102	0.647059	22	67215	0	1	Varón	1	0	1	1	0	0	2	3TC;D4T;IND;	2	3	1	366.714	366.714	127	1997-11-24
2	2	0	0	3	99	99	99	297		2	L214F	1	2	37.9973	1	2	0	0	B	B	383482	3	759	783	1	2	3	334	0.970588	33	18579	1	1	Mujer	0	0	1	1	0	0	2		2	1	1	87.8571	309.714
2	2	0	0	3	99	99	99	297	no	2	L211K L214F	1	1	43.8438	1	1	0	0	B	B	413562	3	644	3671	2	3	2	94	0.171429	12.6	117700	0	1	Varón	0	0	1	1	0	0	2	3TC;D4T;IND;	2	2	1	164	164	101	1999-06-10
2	2	0	0	3	99	99	99	297	no	2	L214F	1	1	50.8685	1	1	0	0	B	B	364790	3	608	2163	2	4	2	33	0.28125	18	885700	1	1	Varón	0	0	1	1	0	0	2	3TC;D4T;IND;	2	3	1	343.571	343.571	33	1997-12-23
2	2	0	0	3	99	99	99	297	NO	2	245E	3	1	26	1		0	0	B	B	4427701	3	637	1109	2	1	2	0	0.57	27	500000	0	1	Varón	0	0	1	1	1	0	2		2
2	2	0	0	2	99	99	99	297	L10I	3	no	3	1	35	1		0	0			4107334	3	567	1316	1	2	2	63	0.43	24.6	93496	1	1	Varón	0	0	0	2	0	0	2	TVD+Kaletra	1						2008-04-21
3	1	0	0	1	1	1	1	3	M46I M46L I84V	1	D67N T69N K70R Y181C L214F T215F T215Y K219Q K219E	1	1	27.6712	57	1	1	0	B	B	533392	3	656	1124	1	1	2	177	0.583333	28	12000		0	Varón		0		1			2		2	1	1	227.143	227.143
3	1	0	0	1	1	1	1	3	L10F L33F M46L I54V L63P, A71V, V82A, L90M, G73S	1	M41L K101E V108I V118I Y181C G190A, L210W, T215Y	2	2	66.1534	1	2	0	0	B	B	185605	1	319	652	2	4	3	40	0.488889	22	1000000	0	1	Mujer	0	0	1	1	0	0	2	3TC;AZT;ABT;	2	2	1	12.5714	12.5714	70	2002-12-29
3	1	0	0	1	1	1	99	101	A71V L90M	1	D67N T215* K219Q	3	1	35	1	1	0	0	B	B	4259392	3	518	546	2	2	2	51	0.94	37	500000	1	1	Varón	0	0	0	1	0	0	2	FTC, TFV, LOP/RIT.	2		1			270	2006-09-18
3	1	0	0	1	1	1	99	101	M46L L63P I93L	1	M41L L211K	2	1	27.3973	1	1	0	0	B	B	658983	2	388	826	1	1	2	130	0.47929	24.3	5100	1	1	Varón	0	0	0	1	0	0	2		2	1	1	55.7143	55.7143
3	1	0	0	1	1	1	99	101	I54L I54V L63P M36I V82A V82F V82T	1	M41L M184V L210W	1	1	26.1973	1	1	0	0	B	B	353221	3	896	1008	1	1	2	126	0.888889	32	44000	0	1	Varón	0	0	0	1	0	0	2	3TC;D4T;IND;	2	2	1	382.429	382.429	179	1997-10-10
3	1	0	0	2	99	99	1	199	M36I L63P	1	K103N L214F	1	1	30	1	1	0	0	B	B	398722	2	406	1682	1	1	2	176	0.24	14	41238	0	1	Varón	0	0	0	1	0	0	2	3TC;AZT;NVP;	2	1	1	29	29	180	1999-06-07
3	1	0	0	3	99	99	1	199	no	1	K103N	2	1	28.8877	99	1	99	0	B	B	762151	2	449	813	2	1	2	86	0.553191	26	201000	0	1	Varón	0	0	0	2	0	0	2		2	1	0	42.5714	42.57
3	1	0	0	2	99	1	99	199	L10I	1	Y181C L210W T215*	3	1	28	53	1	1	0	B	B	4353094	2	435	554	1	1	2	49	0.8	33	31235	0	0	Varón	0	0	0	1	0	0	2	FTC, TFV, LOP/RIT.	2		1				2007-12-12
3	1	0	0	2	99	1	99	199	L63H	1	M41L L214F	1	1	25.7397	1	1	0	0	B	B	505097	3	746	1377	2	1	2	59	0.520833	25	370000	1	1	Varón	0	0	1	1	0	0	2	3TC;D4T;IND;	2	3	1	218.857	218.86	72	2000-03-06
3	1	0	0	2	99	1	99	199	L63P	1	K70R L211K L214F	1	1	45.6822	1	1	0	0	B	B	411479	3	526	639	1	3	2	78	0.823529	28	49153	0	1	Varón	0	0	0	1	0	0	2	3TC;D4T;IND;	2	3	1	282.714	282.714	81	1999-05-20
													1	39							214386		534	1476				89		24.2727	9126				1	0	1				1	ATP;
													1	39	57				G	G	359480		303	128				14		37.875	1000000	1				0					1	ATP;
													1	35	1						384536		447	988						23.5263	37					0					1
													1	23	54				B	B	4044180		545	1807				50		15.9824	10000000	1				0	1		1		1	DRV; TVD; RIT;
													1	26	57				B	B	4050461		360	603						24	235970					0					1	TVD+PBO o MCV+PBO;RIT;D
													1	42	1				B	B	4093881		630	448						45	500001					0	1				1	MVC;RAL;TVD;
													1	41	57				B	B	4098718		354	300						32.1818	1028000					0	1				1	DRV; TVD; RIT;
													1	32	1						4108589		285	768						12.9545	3991300				1	0					1	TVD; ABT;
													1	30	1				B	B	4263974		496	2483						15.5	18078					0					1	MVC;RAL;TVD;
													1	29	1				B	B	4295152		421	906						26.3125	58710					0					1	TVD; RAL;
													1	51	57				B	B	4316173		256	731						18.2857	582700					0					1	DRV; TVD; RIT;
													1	39	1				B		4389254		403	1922				14		13	500000					0	1		1		1	RAL;TVD;
													1	29	1				B	B	4422132		424	816						26.5	1000000					0	1				1	TVD; ABT;
													1	32	54				B	B	4424408		372	2418				11		12	326363	1			1	0					1	ATA;RIT;TVD;
													1	28	57				F	B	4426356		407	1281						21.4211	97770					0					1
													1	34	57				B	B	4439658		230	580				54		23	35308					0					1	MVC;RAL;TVD;
													1	34	1				B	B	4440193		598	1899						20.6207	1164000					0					1	ATP;
													1	25	1				B	B	4445052		121	1123						8.06667	231100					0					1	ATP;
													1	30	1				B	B	4448863		435	7629						5	500001					0					1	ATP;
													1	35	1				B	B	4470806		840	1456				25		30	1488					0					1	DRV; TVD; RIT;
													1	37	57				B	B	4482896		404	338						40.4	78754					0					1	ATP;
													1	27	57				B		4491857		378	913						21	15000					0					1	MVC;RAL;TVD;
													1	26							4501675		300	431						33.3333	500000	1			1	0					1	MVC;RAL;TVD;
													1	41	57				B	B	4503221		358	727						22.375	130200					0					1	TVD; ABT;
													1	21	1				B	B	4508780		519	826						30.5294	653				1	0					1	ATA; TVD; RIT;
													1	37	1						4510899		564	504						43.3846	16282					0					1	RAL;TVD;
													1	26	1						4512851		427	1216						22.4737	1969					0					1	RAL;TVD;
													1	35					B	B	4529266		320	1220						16	287479					0					1	ATP;
													1	30	57						4529506		502	375						35.8571	2103					0					1	ATP;
													1	42	1				B	B	4535993		653	658						43.5333	76311					0					1	ATP;
													1	28	53				B	B	4542361		274	486						27.4	7647000					0	1				1	ATP;
													1	31	1				B	B	4542937		340	1190				105		20	32946					0					1	RAL;TVD;
													1	26	54				B	B	4547546		234	1458						13	111008					0					1	ATP;
													1	37	1						4555891		364	490						26	10203					0	1				1	ATP;
													1	29	1				F	B	4564453		777	577						43.1667	2801					0	1				1	ATP;
													1	37	57				B	B	4574355		242	522						24.4444	4367000					0					1	TVD; ABT;
													1	40	1				B	B	4593996		180	126						45	1000000					0					1	TVD; ABT;
													1	45	54				B	B	4601287		212	550						17.6667	724700					0					1	ATP;
													1	28	57				B	B	4609914		689	808						34.45	2564000				1	0	1				1	TVD; RAL;
													1	25	57				B	B	4613562		368	1090						16.7273	953700					0	1				1	TVD; ABT;
													1	47	1				B	F	4627218		300	1208						16.6667	120000					0					1	DRV; TVD; RIT;
													1	35	1				B	B	4644143		986	1170				38		37.9231	3495	1			1	0					1	EVP;
													1	32	1				F	F	4646250		334	3376						8.14634	737000					0					1	ATP;
													1	35	57				B	B	4667125		605	1125						24.2	89950				1	0					1	TVD; ABT;
													1	23	1				B	B	4669610		239	311				5		39.8333	1000001					0					1	ATP;
													1	24	1				B	B	4673469		289	1575						13.7619	737100					0	1				1	ATP;
													1		57				CRF01_AE	A	4674249		512	335						42.6667	1000001					0	1				1	ATP;
													1	33	57				B	B	4676740		380	350				11		31.6667	1000001	1				0	1				1	ATP;
													1	32	1				B	B	4677126		402	800						26.8	10000000				1	0					1	ATP;
													1	36	1				B	B	4698889		402	940						23.6471	37750					0	1				1	ATP;
													2	33	1				B	B	4708747		490	2633						11.3689	57126					0					1	ATP;
													1	26	1				B	B	4712494		354	1296						16.8571	56660				1	0					1	AB3; NEV;
													1	28	57				B	B	4713240		793	819				-21		36.0455	3200					0					1	EVP;
													1	43	54				B	B	4715257		282	728						21.6923	674500					0					1	TVD; RAL;
													1	42	1				F	F	4737414		526	510						37.5714	23620					0					1	TVD; RAL;
													1	40	1				G	G	4752977		635	2355						16.7105	657700				1	0					1	DRV; TVD; RIT;
													1	22	1						4754292		1657	642						59.1786	57					0					1	DRV; TVD; RIT;
													1	23	1				CRF02_AG	CRF02_AG	588021		650	3906						12.5	697600				1	0	1				1	DRV; TVD; RIT;
													1	52	1				B	B	616508		300	526				12		27.2727	5949000	1			1	0	1				1	TVD; ABT;
													1	32	1				B	CRF02_AG	619792		581	1258						25.2609	121100					0					1	DRV; TVD; RIT;
													1	33	1				B	B	70034003		733	1947				43		26.8597	340000					0	1				1	DRV; TVD; RIT;
													1	50	58				CRF01_AE	A	70328467		153	682						13.9091	5081000				1	0					1	ATA; TVD; RIT;
													1	26	1				B	B	70499634		262	329				47		37.4286	346369					0					1	RAL;TVD;
													1	52	56						70513777		243	724						18.6923	5963					0					1	ABT;TVD;
													2	39	1				B	B	70534450		884	1300						34	10930					0					1	DRV; TVD; RIT;
													1	45	53				B	B	70593193		527	1180						26.35	129100					0					1	DRV; TVD; RIT;
													1	41	1				B	B	70631589		369	2207						12.3	148688					0					1	MVC;RAL;TVD;
													1	44	1				C	C	70706805		313	112						44.7143	500001				1	0	1				1	ATP;
													1	44	1						70762542		847	1111						38.5	3050					0					1	ATA; TVD; RIT;
													1	26					B	B	715141		400	1172				26		21.0526	7540000	1			1	0					1	ATA; TVD; RIT;
[truncated: 206 more columns]
